# Supplementary material for: The evolution of the type VI secretion system as a disintegration weapon
Source: PLoS Biol. 2020 May 26;18(5):e3000720. doi: 10.1371/journal.pbio.3000720 (PMC7274471; doi:10.1371/journal.pbio.3000720)
Supplement: S2 Table — (XLSX) [file pbio.3000720.s017.xlsx]

## Sheet: Sheet1
S2 Table: Model variables
	Category	Variable	Symbol	Units
For each cell i:	Genetic	Cell genotype	T6+ (green), T6- (magenta)	-
	Geometric	Centroid vector	c_i = (c_x, c_y, c_z)_i	µm
		Orientation unit vector	a_i = (a_x, a_y, a_z)_i	-
		Segment length	L_i	µm
		Volume	V_i = 4𝜋R^3/3 + 𝜋L_iR^2	µm^3
		Specific growth rate	k_grow,i = k_grow(1 - c_total,i)	h^-1
	T6SS	Total cost	c_total,i = c * k_fire,i	-
		Firing rate	k_fire,i = N_firings,i(t) / dt	Firings cell^-1 h^-1
		Firings this timestep	N_firings,i(t)	Firings
		Cumulative hits	N_hits,i	Hits
