# Supplementary material for: The evolution of the type VI secretion system as a disintegration weapon
Source: PLoS Biol. 2020 May 26;18(5):e3000720. doi: 10.1371/journal.pbio.3000720 (PMC7274471; doi:10.1371/journal.pbio.3000720)
Supplement: S3 Table — (XLSX) [file pbio.3000720.s018.xlsx]

## Sheet: Sheet1
S3 Table: Bacterial strains
Organism	Genotype	Relevant features	Source
Acinetobacter baylyi ADP1	rpsL-K88R, vipA-sfGFP	Parental strain, VipA labeled to sfGFP, SmR	This study
	rpsL-K88R, vipA-sfGFP, Δhcp	Deletion of hcp, T6SS negative	This study
	rpsL-K88R, vipA-sfGFP, Δtpe1, Δtse1, Δtse2, ΔtseL	Tae1(lytic) single effector strain	This study
	rpsL-K88R, vipA-sfGFP, Δtpe1, Δtae1, Δtse1, ΔtseL	Tse2 (non-lytic) single effector strain	This study
	rpsL-K88R, vipA-sfGFP, clpV-mCherry2, Δtae1	Deletion of tae1	[1]
Escherichia coli MG1655 GmR	K-12, F-, λ-, ilvG-, rfb-50, rph-1, lacZ+	Unlabeled prey strain used for propidium iodide imaging	[2]
	K-12, F-, λ-, ilvG-, rfb-50, rph-1, lacZ+, yfgI:: Pj23119-mRuby3-FRT	Prey strain, constitutive cytosolic mRuby3 expression	This study
References
1. Ringel, P. D., Hu, D. & Basler, M. The Role of Type VI Secretion System Effectors in Target Cell Lysis and Subsequent Horizontal Gene Transfer. Cell Rep. 21, 3927–3940 (2017).
2. Basler, M., Ho, B. T. & Mekalanos, J. J. Tit-for-Tat: Type VI Secretion System Counterattack during Bacterial Cell-Cell Interactions. Cell 152, 884–894 (2013).
